# Supplementary material for: Rice Genome-Scale Network Integration Reveals Transcriptional Regulators of Grass Cell Wall Synthesis
Source: Front Plant Sci. 2019 Oct 18;10:1275. doi: 10.3389/fpls.2019.01275 (PMC6813959; doi:10.3389/fpls.2019.01275)
Supplement: Supplementary file 6 [file Table_5.xlsx]

## Sheet: Sheet1
Supplementary Table 5. Uncharacterized rice cell wall transcription factors predicted by the RCR network based on RCR-score ≥ 0.03 and connection with at least five cell wall genes. None indicates that an inparalog or interactions are not present. ND indicates not determined.
TF	Family	Name	Connection with rice cell wall genes in the RCRN	Transient assay signals in rice protoplast	Overlap with Hirano et al. 2013 (Mutual Rank < 55)	Ortholog in Arabidopsis based on Inparanoid	At ortholog connection with known cell wall genes in the ACRN	At ortholog connection with known cell wall genes in the Y1H (Taylor-Teeples et al. Nature 2015)
LOC_Os12g43950	TALE	WAHD1	38	Activator		AT2G16400	2	None
LOC_Os02g41510	MYB	MYB13a	4	Activator		AT3G23250	1	None
LOC_Os04g43680	MYB	MYB13b	5	Activator		None	None	None
LOC_Os03g08470	ERF	WAP1	24	Activator	Yes	None	None	2
LOC_Os01g11910	bHLH	WAHL1	10	Activator		None	None	None
LOC_Os04g08060	C2H2	WACH1	18	Repressor	Yes	AT5G03510	None	1
LOC_Os06g46270	NAC	NAC	17	Not Significant	Yes	AT1G56010	9	None
LOC_Os07g48550	NAC	NAC	12	Not Significant		AT5G18270	None	2
LOC_Os10g39030	bHLH	bHLH	5	Not Significant		None	None	None
LOC_Os01g39330	bHLH	bHLH	10	Not Significant	Yes	None	None	None
LOC_Os06g43860	TALE	KNOX	20	Not Significant		None	None	None
LOC_Os05g03040	AP2		11	ND		AT2G28550	None	None
LOC_Os02g40070	AP2		8	ND		AT5G17430	4	None
LOC_Os02g06910	ARF		6	ND		AT1G30330	2	None
LOC_Os06g46410	ARF		6	ND		AT1G30330	2	None
LOC_Os07g39220	BES1		5	ND		AT1G19350	2	None
LOC_Os03g58830	bHLH		10	ND		AT1G59640	4	None
LOC_Os01g72370	bHLH		8	ND		AT2G41240	1	None
LOC_Os08g39630	bHLH		7	ND		AT2G42280	2	None
LOC_Os03g20310	bZIP		8	ND		None	None	None
LOC_Os08g36390	C2H2		7	ND		AT1G25250	2	None
LOC_Os09g27650	C2H2		12	ND		AT1G68130	1	None
LOC_Os04g02510	C2H2		9	ND		AT1G75710	4	None
LOC_Os01g68860	C3H		7	ND		AT5G16540	None	None
LOC_Os06g49880	DBB		16	ND		AT1G75540	None	1
LOC_Os05g11510	DBB		8	ND		AT1G78600	1	2
LOC_Os06g05890	DBB		6	ND		AT1G78600	1	None
LOC_Os02g39360	DBB		9	ND		AT2G31380	3	None
LOC_Os04g41560	DBB		8	ND		AT1G06040	None	None
LOC_Os03g38870	Dof		5	ND		AT5G65590	6	None
LOC_Os02g54160	ERF		8	ND	Yes	AT1G53910	3	2
LOC_Os10g41130	ERF		10	ND		AT2G44940	1	None
LOC_Os04g46400	ERF		16	ND	Yes	AT3G60490	3	None
LOC_Os02g43940	ERF		6	ND	Yes	AT3G60490	3	None
LOC_Os02g43790	ERF		20	ND		AT4G17500	1	None
LOC_Os04g46440	ERF		8	ND		None	None	None
LOC_Os10g40810	GATA		8	ND		AT3G60530	None	2
LOC_Os01g54210	GATA		5	ND		AT5G25830	12	1
LOC_Os01g24070	GATA		22	ND	Yes	None	None	None
LOC_Os06g03710	GRAS		5	ND		AT1G63100	1	None
LOC_Os06g02560	GRF		6	ND		AT3G52910	None	None
LOC_Os10g41230	HD-ZIP		6	ND		AT4G16780	None	None
LOC_Os10g42490	HD-ZIP		5	ND		AT4G17710	None	None
LOC_Os03g12860	HD-ZIP		6	ND		AT4G37790	2	2
LOC_Os10g01470	HD-ZIP		13	ND	Yes	None	None	None
LOC_Os06g04870	HD-ZIP		7	ND	Yes	None	None	None
LOC_Os06g04850	HD-ZIP		6	ND		None	None	None
LOC_Os09g28354	HSF		22	ND	Yes	None	None	None
LOC_Os06g49840	MIKC		9	ND		AT3G54340	2	None
LOC_Os02g36924	MIKC		6	ND		AT3G57230	1	1
LOC_Os11g03440	MYB		11	ND		AT1G08810	6	None
LOC_Os12g03150	MYB		11	ND		AT1G08810	6	None
LOC_Os01g16810	MYB		14	ND		AT1G73410	9	None
LOC_Os05g48010	MYB		19	ND		AT2G36890	None	None
LOC_Os03g20090	MYB		5	ND		AT2G47190	4	None
LOC_Os04g45020	MYB		5	ND		AT4G25560	None	None
LOC_Os01g12860	MYB		9	ND		AT4G32730	3	None
LOC_Os12g13570	MYB		5	ND		AT4G32730	3	None
LOC_Os05g46610	MYB		31	ND		AT5G12870	12	27
LOC_Os01g36460	MYB		25	ND		AT5G12870	12	None
LOC_Os07g31470	MYB		14	ND		AT5G12870	12	None
LOC_Os03g29614	MYB		9	ND		AT5G35550	4	None
LOC_Os05g49310	MYB		7	ND		AT5G40350	1	None
LOC_Os11g45740	MYB		6	ND		AT5G49620	None	None
LOC_Os05g37730	MYB		6	ND		AT5G58900	3	None
LOC_Os02g42850	MYB_related		6	ND		AT5G52260	3	None
LOC_Os11g47460	MYB_related		23	ND		AT5G59780	2	None
LOC_Os07g44090	MYB_related		13	ND	Yes	None	None	None
LOC_Os08g06140	NAC		6	ND		AT1G33060	None	None
LOC_Os09g32040	NAC		6	ND		AT1G34190	None	None
LOC_Os08g10080	NAC		9	ND		AT1G56010	9	None
LOC_Os08g01330	NAC		20	ND		AT1G71930	13	36
LOC_Os03g56580	NAC		7	ND		AT2G43000	3	None
LOC_Os03g21030	NAC		5	ND	Yes	AT3G04060	None	None
LOC_Os03g21060	NAC		15	ND		AT3G04070	6	None
LOC_Os02g56600	NAC		22	ND		AT4G28530	7	None
LOC_Os10g33760	NAC		21	ND	Yes	AT4G28530	7	None
LOC_Os04g43560	NAC		15	ND	Yes	AT4G28530	7	None
LOC_Os04g38720	NAC		7	ND	Yes	AT5G07680	8	None
LOC_Os02g34970	NAC		15	ND	Yes	AT5G64530	18	None
LOC_Os04g35660	NAC		14	ND		AT5G64530	18	None
LOC_Os12g41680	NAC		12	ND	Yes	None	None	None
LOC_Os05g03884	TALE		5	ND		AT1G23380	1	None
LOC_Os03g06930	TALE		24	ND	Yes	AT2G16400	2	None
LOC_Os02g13310	TALE		5	ND		AT4G32980	3	None
LOC_Os03g47740	TALE		23	ND	Yes	AT4G34610	2	1
LOC_Os03g52239	TALE		5	ND		AT4G36870	1	None
LOC_Os08g19650	TALE		20	ND		AT5G11060	2	None
LOC_Os06g01934	TALE		10	ND		AT5G41410	1	None
LOC_Os02g08544	TALE		12	ND		None	None	None
LOC_Os12g40570	WRKY		10	ND		AT2G30590	2	None
LOC_Os05g09020	WRKY		5	ND		AT5G26170	None	None
LOC_Os01g43650	WRKY		5	ND		AT5G46350	3	None
LOC_Os01g09080	WRKY		8	ND		None	None	None
LOC_Os01g53040	WRKY		5	ND		None	None	None
LOC_Os04g51560	WRKY		5	ND		None	None	None
LOC_Os11g03420	ZF-HD		5	ND	Yes	AT3G28917	None	None
