# Supplementary material for: Rice Genome-Scale Network Integration Reveals Transcriptional Regulators of Grass Cell Wall Synthesis
Source: Front Plant Sci. 2019 Oct 18;10:1275. doi: 10.3389/fpls.2019.01275 (PMC6813959; doi:10.3389/fpls.2019.01275)
Supplement: Supplementary file 8 [file Table_7.xlsx]

## Sheet: Sheet1
Supporting Table 7. qPCR primers for measuring gene expression used in this study.
Locus	Name	5' qPCR primer sequence	3' qPCR primer sequence
LOC_Os02g08100	4CL3	GGAGACATCGGCTTCGTC	GGTGATTTCTGAGCCTTCTC
LOC_Os01g42880	AT1	TAGCACACGTCACCTGCTGAACAA	AGCGACGCATCCTTGACCTC
LOC_Os06g39390	AT10	CTACGAGTCCGTGTACGTGTCGGA	TGAGGTCGCAGTTCACCAGC
LOC_Os01g18744	AT4	GACTTCAGGGAGGATCCGTACGAG	TAGTACGCGAAGGGTATGACGTGC
LOC_Os05g19910	AT5	CATCACTGCAGTAGCTGAATTGG	GCTTAGGTGGGTTCGGTATCAGC
LOC_Os01g08380	AT6	AGGCGGGAGGATGGGTGGATT	ACCACGCTCCACCCACGCTT
LOC_Os05g08640	AT7	CGAGGAAGACAAGCTCATCCTGC	TGGCTGAACCTGAACCCCACCA
LOC_Os06g39470	AT8	AGTACCCGCTCATGGTGGAC	AACTGCGTGACCTGGACAA
LOC_Os01g39330	bHLH	GAATGCCTCAGGTGGATGAA	CACGATCTGGAGCTTGATGT
LOC_Os10g39030	BLH	CAAACAGGTGGTAGACCGAT	GCGCGAAATTGGACATTGA
LOC_Os05g41440	C3H	ACGTCAACATGATGGAGTCCAACG	AGCAGGCAGCAAAGCAAACTGTTC
LOC_Os02g09490	CAD2	TCCGCTACCGCTTCGTCGTCGA	AACGGATCATACGGATGCTGCCATGA
LOC_Os04g35910	CC55	AAGGAGAAAGCCGAACAACG	TCCTCAAGTTTCTTCCTGTAGGC
LOC_Os08g34280	CCR1	GCCGAGAAGACGGAGGAGGA	ACAGCACGGTAAACACTAACACGA
LOC_Os05g08370	CESA1	CATGGTGGCGGGTATATCAT	GATCACCCAGATGGAGAAGAAG
LOC_Os03g59340	CESA2	AAGATCGATGCAAGGAGGATG	TTGCCTTCTGGGTGATTGT
LOC_Os07g24190	CESA3	CTGATACCTCCAACCACTCTAC	CCCATGATTCATACCCGTTATTG
LOC_Os01g54620	CESA4	CATCCTGGTGCTCAACCTC	GAAGAACACCTTGCCGAAGA
LOC_Os03g62090	CESA5	GGGTGATTGTCCATCTGTATCC	CAGAGGAGCGAGAAGATTGAAG
LOC_Os07g14850	CESA6	CTGGGTGATTGTCCATCTATATCC	GTGAGAAGATTGAAGCCAGTAGA
LOC_Os10g32980	CESA7	TCATCCTCCACCTCTACCC	CCCAGACGAGGGAGAAGA
LOC_Os07g10770	CESA8	GTTGTTTGGGCAATCCTTCTG	TGCCACATGTTTGGGTATCT
LOC_Os09g25490	CESA9	ACGCCCACCATTGTTGT	CCTTGATGGTGAAGGGATCAA
LOC_Os08g06100	COMT1	CACCAAGTAGGTGATTGGTGATCG	GCAAACGACATGATTACCCACGCT
LOC_Os08g06380	CSLF6	GTGGTGGTGCTCGTCTGGTG	AGCACGGCGGTGATGACG
LOC_Os07g36630	CSLF8	GGTGTTAGTTGGCTGCTA	TGGCGTTCATAGTGTATATCATA
LOC_Os10g20090	CSLH1	ACCGGTGCAAACTTGATCTTA	CCGCTCCAATGCTTCTACTT
LOC_Os03g02180	F5H1	CGGCAAGAATGGTTTGCAGGTGAT	AGGAAGCTAAGCTAGCCACACCCAA
LOC_Os01g70200	IRX10	GATGTTATCCTGAGGAAGCAGAG	CGAGCGAGACCATTCAGTATC
LOC_Os07g49370	IRX9	GAGGAATACAACCAGTCGACG	GCCTAGAGCGTAGTTTGGATG
LOC_Os03g03164	KNAT7/KNOR	CCACTGGCATATGCGTTGTA	GGTACACCCACGACAACAAA
LOC_Os06g43860	KNOXII	GAGATACTCCGAAAGCGAAGAG	AGTTGGGTATGGCCATTTAGAG
LOC_Os06g46270	NAC1	CACCAAGTTTGAAGGCAATGT	TTGTGTGAAGCCACTCTCAG
LOC_Os07g48550	NAC87	TGGAAGGCCTGACCAGATTA	TCCTAGTTAACCCAAACCTTTGAC
LOC_Os03g51690	OsKNOTTED1	CAATGAGGTGGTTGTGGTTATG	CACTTAATTAGCAGCAGCAAGAG
LOC_Os08g05520	OsMYB103	CAGTGGGATGAAGAAGAAGCA	GAGGGAATGAGCACCACTTT
LOC_Os02g41510	OsMYB13.a	ACAACACCACGGACAGTTT	GTGCTGTCCACCGTCATT
LOC_Os04g43680	OsMYB13.b	GCTTCCGAGGAGTTCCAGAT	GCTCCATGGACACGTCGTA
LOC_Os08g43550	OsMYB4/32a	AAATGATCCTGCAAACCAATCC	GGACTAACACTAAGCAGTAACCA
LOC_Os09g36250	OsMYB42/85	GCTGCTCGACTACCAAGATTT	GCTAGAAGTTGGACCCATTTGA
LOC_Os12g33070	OsMYB46/83	AGCAGCAGCAACATGATCTA	CCACTCTCCCATGACATTCC
LOC_Os02g46780	OsMYB58/63a	GATCACGTCCGTCCGATTT	GCAGTGGCCGATCTATCTT
LOC_Os04g50770	OsMYB58/63b	CTACGTGTAAGCTCGTCGTAAT	ATTCGGTCGAGTTGGGTAATC
LOC_Os01g18240	OsMYB61a	AGTAGCAGTACAGGGAGTAGTG	CCTCTAGTTGTGCTTGGCTAT
LOC_Os05g04820	OsMYB61b	ATGCAGAACCAGAGCCAATC	CTGGAACCAAGAGGCACATATC
LOC_Os08g02300	OsNST1/2	TCGACGATGATGGTGTTGATC	TCTCCTACCACGCCGTAC
LOC_Os02g41630	PAL1	CACCCGAGCAGAAACTCCTTCCAC	GTGGCTTGGTCAGATTGGTT
LOC_Os01g22490	Ubi5	ACCACTTCGACCGCCACTACT	ACGCCTAAGCCTGCTGGTT
LOC_Os04g08060	WACH1	GCCTCCTCGAGCTGGATCT	TGACGGCGAAGGCGAAC
LOC_Os12g43950	WAHD1	GCCTGAAGACAGCAGAGAAA	GGCATGTTATTCTCCCACTAGG
LOC_Os01g11910	WAHL1	GTCTCCACGTTCGAGTCATC	AATCACTGCAACCGATCAGA
LOC_Os03g08470	WAP1	CGACCCGTTCATGCTGTT	GGCGTTCATGTCGGTGTT
LOC_Os01g48130	SND2	TGACATGGTGCAACAGCTT	CTTGATGAGGTTGACGTGCT
